# Supplementary material for: Neonatal Handling Positively Modulates Anxiety, Sensorimotor Gating, Working Memory, and Cortico-Hippocampal Neuroplastic Adaptations in Two Genetically Selected Rat Strains Differing in Emotional and Cognitive Traits
Source: Brain Sci. 2025 Jul 22;15(8):776. doi: 10.3390/brainsci15080776 (PMC12384143; doi:10.3390/brainsci15080776)
Supplement: Supplementary file 1 [file brainsci-15-00776-s001.zip]

Archive with 1 entries (1 files):
- brainsci-3715669-supplementary.pdf
